# Supplementary material for: A randomized controlled phase IIb wound healing trial of cutaneous leishmaniasis ulcers with 0.045% pharmaceutical chlorite (DAC N-055) with and without bipolar high frequency electro-cauterization versus intralesional antimony in Afghanistan
Source: BMC Infect Dis. 2014 Nov 25;14:619. doi: 10.1186/s12879-014-0619-8 (PMC4258014; doi:10.1186/s12879-014-0619-8)
Supplement: Supplementary file 1 — Additional file 1: Formula of 0.045% DAC N-055 jelly (adjusted with NaOH to pH 7-8). (XLSX 34 KB) [file 12879_2014_619_MOESM1_ESM.xlsx]

## Sheet: Blatt1
Item	Gram (g)
Polyacrilic acid (Carbomer 50.000)	0.25 g
Glycerol	13.0 g
Sterile distilled water	34.50 g
Sodium hydroxide solution 5%	1.75 g
Sodium chlorite solution (DAC N-055 4.5% (m/m))	0.50 g
Total amount of jelly (pH 7-8; pH stick controlled)	50 g
