# Supplementary material for: A randomized controlled phase IIb wound healing trial of cutaneous leishmaniasis ulcers with 0.045% pharmaceutical chlorite (DAC N-055) with and without bipolar high frequency electro-cauterization versus intralesional antimony in Afghanistan
Source: BMC Infect Dis. 2014 Nov 25;14:619. doi: 10.1186/s12879-014-0619-8 (PMC4258014; doi:10.1186/s12879-014-0619-8)
Supplement: Supplementary file 2 — Additional file 2: Formula of 0.045% DAC N-055 basic cream (adjusted to pH 8 with acetic acid). (XLSX 31 KB) [file 12879_2014_619_MOESM2_ESM.xlsx]

## Sheet: Blatt1
Item	Gram (g)
DAC B-020 basic cream	49.40 g
Conc. acetic acid	0.1 g
Sodium chlorite solution (DAC N-055 4.5% (m/m))	0.50 g
Total amount of cream (pH 8; pH stick controlled)	50 g
