# Supplementary material for: A randomized controlled phase IIb wound healing trial of cutaneous leishmaniasis ulcers with 0.045% pharmaceutical chlorite (DAC N-055) with and without bipolar high frequency electro-cauterization versus intralesional antimony in Afghanistan
Source: BMC Infect Dis. 2014 Nov 25;14:619. doi: 10.1186/s12879-014-0619-8 (PMC4258014; doi:10.1186/s12879-014-0619-8)
Supplement: Supplementary file 3 — Additional file 3: Decision rules in the adaptive drop-loser statistical sample design with α 1 =0.01, β 1 =0.15 and α 2 =0.1871. (XLSX 9 KB) [file 12879_2014_619_MOESM3_ESM.xlsx]

## Sheet: Blatt1
Stage I
if p1 ≤ α1, stop the trial on clinical efficacy and claim efficacy
if p1 > β1, stop the trial on clinical efficacy and claim futility
if α1 ≤ p1 ≤ β1, proceed to the second stage with the two extreme arms
Stage II
If p1 + p2 ≤ α2 (p2 is the p-value from stage II), claim efficacy
Otherwise, claim futility
