# Supplementary material for: A randomized controlled phase IIb wound healing trial of cutaneous leishmaniasis ulcers with 0.045% pharmaceutical chlorite (DAC N-055) with and without bipolar high frequency electro-cauterization versus intralesional antimony in Afghanistan
Source: BMC Infect Dis. 2014 Nov 25;14:619. doi: 10.1186/s12879-014-0619-8 (PMC4258014; doi:10.1186/s12879-014-0619-8)
Supplement: Supplementary file 4 — Additional file 4: Patients that could not be considered in the per protocol (PP) statistical analysis. Three (9.3 %) patients in Group II regimen and three (9.7 %) patients in Group III dropped out during treatment. There were no differences in the dropout rates between the regimens within the ITT analysis (p=0.374, Chi-Square (Exact Sign.)). Eighteen patients listed in Additional file 4, out of the total of 87 randomized patients, could not be considered in the PP analysis due to protocol breaches. Two of these patients with mixed treatment were kept in the ITT analysis after being assigned to their randomized groups. (XLSX 34 KB) [file 12879_2014_619_MOESM4_ESM.xlsx]

## Sheet: Blatt1
			Days for Closure	Day of Last Picture	Closure on Last Picture	Dropout Timing			Survival time
Nr.	PID	Regimen					Reason	Drop out		Censored
1	5	Group I	Missing	57	No	During	D75 cannot be judged	ITT	57	Yes
2	6	Group III	Missing	Missing	Missing	Before	Lost after registration	Yes	Missing	Missing
3	8	Group II	Missing	60	No	During	D75 cannot be judged	ITT	60	Yes
4	13	Group III	Missing	40	No	During	D75 cannot be judged	ITT	40	Yes
5	16	Group II	Missing	21	No	During	D75 cannot be judged	ITT	21	Yes
6	23	Group III	240	240	Yes	During	Non compliant	ITT	240	No
7	24	Group II	Missing	49	No	During	D75 cannot be judged	ITT	49	Yes
8	25	Group III	Missing	Missing	Missing	Before	Lost after registration	Yes	Missing	Missing
9	28	Group III	Missing	250	Yes	During	Mixed treatment	ITT	250	Yes
10	32	Group II	Missing	Missing	Missing	Before	Lost after registration	Yes	Missing	Missing
11	36	Group II	Missing	Missing	Missing	Before	Lost after registration	Yes	Missing	Missing
12	41	Group III	Missing	Missing	Missing	Before	Lost after registration	Yes	Missing	Missing
13	48	Group II	Missing	Missing	Missing	Before	Lost after registration	Yes	Missing	Missing
14	50	Group III	Missing	67	Yes	During	Mixed treatment	ITT	67	Yes
15	56	Group II	Missing	9	No	During	D75 cannot be judged	ITT	9	Yes
16	62	Group II	Missing	1	No	During	D75 cannot be judged	ITT	1	Yes
17	75	Group III	Missing	45	No	During	D75 cannot be judged	ITT	45	Yes
18	82	Group II	Missing	34	No	During	D75 cannot be judged	ITT	34	Yes
